# Supplementary material for: Plasma Promotes Fungal Cellulase Production by Regulating the Levels of Intracellular NO and Ca2+
Source: Int J Mol Sci. 2022 Jun 15;23(12):6668. doi: 10.3390/ijms23126668 (PMC9223429; doi:10.3390/ijms23126668)
Supplement: Supplementary file 1 [file ijms-23-06668-s001.zip]

Archive with 1 entries (1 files):
- ijms-1736739-supplementary.pdf
